# Supplementary material for: SCL, LMO1 and Notch1 Reprogram Thymocytes into Self-Renewing Cells
Source: PLoS Genet. 2014 Dec 18;10(12):e1004768. doi: 10.1371/journal.pgen.1004768 (PMC4270438; doi:10.1371/journal.pgen.1004768)
Supplement: S1 Table — Absence of Notch1 activating mutations in SCL tg LMO1 tg and Notch1 tg SCL tg LMO1 tg pre-leukemic thymocytes. The exons 26, 27 and 34 of the Notch1 gene from SCL tg LMO1 tg and Notch1 tg SCL tg LMO1 tg pre-leukemic thymocytes before and after transplantation were sequenced. SCL tg LMO1 tg leukemic cells were used as a positive control. Provided in excel file. (XLS) [file pgen.1004768.s012.xls]

## Sheet: Notch1 gene sequencing 
	Sample	SCLtgLMO1tg	Notch1tg	Nucleotide change	Amino Acide change	Mutational Consequence
Before Transplant	#46509	+	-	Wt	Wt	Wt
	#46176	+	-	Wt	Wt	Wt
	#46506	+	+	Wt	Wt	Wt
	#46178	+	+	Wt	Wt	Wt
After Transplant	#1360	+	-	Wt	Wt	Wt
	#1362	+	-	Wt	Wt	Wt
	#1561	+	+	Wt	Wt	Wt
	#1562	+	+	Wt	Wt	Wt
T-ALL	#26359	+	-	T>C (5267)	L>P (1668)	Missense in HH domain
	#24237	+	-	Ins C (7192)	Framshift starting at AA 2399	Premature stop in PEST domain
