# Supplementary material for: SCL, LMO1 and Notch1 Reprogram Thymocytes into Self-Renewing Cells
Source: PLoS Genet. 2014 Dec 18;10(12):e1004768. doi: 10.1371/journal.pgen.1004768 (PMC4270438; doi:10.1371/journal.pgen.1004768)
Supplement: S2 Table — List of NOTCH1-bound genes responding to GSI that are upregulated during thymocyte differentiation. Gene expression data from the Immgen project were collected. Listed are genes that increase by more than 1.3-fold at each transitional stage and exhibit NOTCH1-bound peaks within 2 kb of the transcription start sites [68]. Peaks that are common in 2 murine T-ALL cell lines were retained for this analysis. Provided in excel file. (XLS) [file pgen.1004768.s013.xls]

## Sheet: Notch1 targets responsive to GSI, Fold-change > 1.3
ETP to DN2	DN2 to DN3a	DN3a to DN3b	DN3b to DN4	DN4 to DP
4632434I11RIK	ALG2	4632434I11RIK	ABCA1	1810013L24RIK
BRIP1	BCL6	A830080D01RIK	ARHGEF3	ABCA1
DGCR8	CD27	AEN	BCL6	AJAP1
E2F6	DDB2	AVEN	BIRC3	BCHE
GM5465	DENND2D	BRIP1	CD27	BCL6
IL7R	DIP2C	BYSL	CX3CR1	BMP4
KCNK5	DTX1	CD3EAP	CYTIP	CHRNA3
LRP8	EPB4.1L5	DDX31	DENND2D	CPA4
PARS2	FGR	DGCR8	FAS	EN1
PMEPA1	GIMAP1	ESF1	GIMAP5	FAS
PRKCA	HES1	GM5465	GIMAP6	GIMAP1
RRS1	IGF1R	GRPEL1	GIMAP7	IRS2
SENP8	MYC	GRWD1	IL21R	LRIG3
TUBB2A	NR3C1	IFRD2	LYSMD3	MAFB
	PCDH19	IPO4	MAN1A	NKX2-5
	PLAGL2	KTI12	SESN1	PCBP3
	PMEPA1	LARS2	TUBB2A	PCDH19
	PRKCA	LRP8	ZFP260	PDE10A
	RFESD	METTL1	ZFP36	PPP1R15A
	SEMA7A	NAB1		SALL3
	TAF1A	NLE1		SCN7A
	TLE3	NOP14		SEMA7A
	ZBTB9	PER2		SIRT1
	ZFP12	PIGW		TNRC6B
	ZFP526	POLR1A		YOD1
		POP1		ZFP12
		PPRC1		ZFP354B
		PUS1		ZFP53
		PUS7L		ZFP703
		RPS27L
		RRP15
		RRS1
		SHQ1
		SLC29A1
		SPRYD4
		SRFBP1
		TNFRSF10B
		TUBB2A
		UTP14A
		ZFP239
		ZFP36
		ZFP81

## Sheet: Myc-bound genes, Fold-change > 1.3
ETP to DN2	DN2 to DN3a	DN3a to DN3b	DN3b to DN4	DN4 to DP
1110038D17RIK	1110002N22RIK	0610007P08RIK	2410127L17RIK	0610040J01RIK
2010007H12RIK	1700021C14RIK	1110002B05RIK	5730419I09RIK	1110008J03RIK
2310008H04RIK	1810049H13RIK	1110004E09RIK	ABCC5	1700012A16RIK
2310022A10RIK	2010007H12RIK	1110004F10RIK	ACP5	1700019D03RIK
2310061C15RIK	2310033E01RIK	1110031I02RIK	AKAP12	1700025E21RIK
2610021K21RIK	2410002I01RIK	1110032A13RIK	ARL10	1700030J22RIK
2610028A01RIK	2610110G12RIK	1110034A24RIK	ATP1B1	1700037C18RIK
2610318N02RIK	2610204G22RIK	1110054O05RIK	BCL2L11	1810031K17RIK
2810417H13RIK	2810410L24RIK	1600012F09RIK	CALCOCO1	1810049H13RIK
4833442J19RIK	4632404H12RIK	1700020C11RIK	CCDC28A	2310022B05RIK
4930427A07RIK	4930427A07RIK	1810029B16RIK	CCNG1	2310033E01RIK
4930572J05RIK	4930572J05RIK	1810035L17RIK	CD37	2310042E22RIK
4933434E20RIK	4931406H21RIK	2310008H04RIK	CD52	2810030E01RIK
5730590G19RIK	5730577I03RIK	2310008H09RIK	CD81	2810055F11RIK
6030458C11RIK	6330408A02RIK	2310014L17RIK	CHMP1B	2810410L24RIK
6330503K22RIK	6430526N21RIK	2310061C15RIK	CITED2	4921536K21RIK
6330549D23RIK	6430598A04RIK	2410002O22RIK	CKB	4922505G16RIK
A030009H04RIK	9330133O14RIK	2410091C18RIK	CLK4	4930412M03RIK
AAAS	A730011L01RIK	2610021K21RIK	DCK	4930572J05RIK
AACS	A830007P12RIK	2610024G14RIK	DNAJB4	4930583K01RIK
ABCF2	A930013B10RIK	2610028A01RIK	DOK2	4931440F15RIK
ABHD8	AA467197	2610029G23RIK	DUSP6	4933430I17RIK
ACAT2	ABCB6	2610101N10RIK	E2F8	6330416L07RIK
ACP5	ABCB8	2610318N02RIK	ENO3	6430526N21RIK
ADA	ABCC5	2610528E23RIK	GALNT4	6430571L13RIK
AGPAT5	ABHD11	2700094K13RIK	GDAP2	6430598A04RIK
AHCY	ACAD10	2810002N01RIK	GIMAP5	6530401D17RIK
ALG8	ACOX3	2810004N23RIK	GLUL	9630025I21RIK
ANGPTL4	ACP5	2810417H13RIK	GSTA4	A230051G13RIK
ANKRD27	ACVR2B	2810428I15RIK	HMHA1	AA467197
ANKRD49	AFMID	2900062L11RIK	ID2	AA881470
ANLN	AGPAT1	3110082I17RIK	ID3	ABCC5
ANP32B	AKAP12	3200002M19RIK	IFIT2	ACOX3
ARHGAP11A	ALG2	3230401D17RIK	KLF7	ADAMTS4
ARHGDIA	AP1M1	5730590G19RIK	LRMP	ADC
ARL6IP6	APBA3	6330503K22RIK	MANBA	ADCK4
ASF1B	APH1C	8430406I07RIK	MAP1LC3B	ADCY4
ASPM	ARF3	A030009H04RIK	MAPRE2	ADRB3
ATAD2	ARHGAP1	A130010J15RIK	MCL1	AKAP12
ATP1B1	ARMC5	AAAS	MKRN1	AMH
AURKA	ARMC9	AARS	MLLT11	AMT
AURKB	ARV1	AATF	MLLT6	APOM
B3GNT2	ATG9A	ABCB1B	MNS1	ARF6
BAG2	ATP1B1	ABCE1	MTAP4	ARRDC5
BARD1	ATXN7L2	ABCF2	MXD4	ASB15
BCL11B	AUP1	ABHD14A	NFKBIZ	ASCL2
BCL2	B930041F14RIK	ACAD9	NTN1	ATF7IP
BLM	BC025920	ACSL3	NUB1	ATG9A
BLVRA	BC046331	ACSL5	PIK3CB	B3GNT7
BOP1	BCL11B	ACTR6	RAG1AP1	B4GALT7
BRIP1	BCL7B	ACY1	RAP2A	BACH1
BUB1B	BST2	ADA	RASL11B	BC049762
C79407	CACNB1	ADH5	RGS14	BC107364
CAD	CALCOCO1	ADK	RHOF	BCL11B
CALM3	CBX7	ADSL	RMND5A	BIRC2
CBX3	CCBL1	AFG3L2	RNF167	BOK
CBX5	CCDC130	AHCY	S100A13	CABC1
CCNB1	CCDC18	AK2	SERINC1	CACNB1
CCNE2	CCDC28A	ALAD	SLC35F5	CALCOCO1
CCNF	CCDC45	ALDH18A1	SLC43A2	CAMK1D
CDC20	CDH1	ALG8	SNX4	CAR11
CDCA3	CDK5RAP3	ALMS1	STAT1	CARF
CDCA5	CDKL3	AMD1	TAGAP1	CBR3
CDCA7	CDS2	AMPD2	TCP11L2	CBX7
CDCA8	CHCHD5	ANAPC13	TMC8	CCDC45
CDH1	CIC	ANGPTL4	TSC22D4	CCDC87
CDK10	CISH	ANLN	VAMP1	CCNL2
CDKL3	CLCN2	ANP32A	WDFY2	CD52
CDT1	CLK4	ANP32B	XRCC4	CDKN2D
CENPM	CNTROB	ARHGAP11A	ZFP260	CFI
CENPO	CRAT	ARL6IP6	ZFP7	CHCHD5
CENPP	CRTC1	ARMC1		CLDN6
CENPQ	CTSD	ARMC8		CML1
CEP78	CUL7	ARPC5L		COG8
CHEK1	CYB561D2	ASF1B		CPT1C
CHEK2	D11WSU47E	ASNS		CREB1
CHERP	D17H6S53E	ASPM		CTBP2
CIRH1A	D4WSU53E	ASRGL1		CTNNA3
CKAP2L	D8ERTD82E	ATAD2		CXCL12
CKS1B	DALRD3	ATAD3A		CYGB
CNOT3	DAPK3	ATF4		D4WSU53E
COPS7B	DEGS1	ATIC		DAK
CXCR4	DGAT2	ATM		DDAH1
CYB5B	DGKE	ATP5B		DDX25
D930014E17RIK	DHCR24	ATP5E		DDX54
DBF4	DQX1	ATP5F1		DEDD2
DBR1	E2F4	ATP5G1		DEF6
DCK	EAF1	ATP5L		DGKE
DCTN6	EIF2C3	ATP5O		DIXDC1
DDX20	ELK4	ATPAF2		DLX4
DEF8	ELMO3	ATPIF1		DNAJB4
DEPDC6	EPB4.1	AURKA		DOK4
DGKE	EXOC3L	AURKB		DST
DHCR24	FADS6	B3GALT6		DUSP18
DHFR	FCHSD1	BAG2		EDA2R
DIAP3	FOXRED2	BAG5		EGLN2
DTL	FUBP3	BANF1		ELAVL3
DULLARD	FUT10	BARD1		ELMO3
DUT	GAA	BC027231		ELOVL4
E2F3	GIYD2	BC027344		EPC1
E2F4	GLTSCR2	BC031781		EPM2AIP1
E2F8	GM266	BC048355		ETNK2
ECSIT	GMFG	BC052040		ETV2
EEF1G	GNG7	BCAP29		EXOC3L
EIF5A	GPKOW	BCAS2		FADS6
EME1	GPSM3	BCAT1		FAHD2A
EPB4.1	GSTP1	BCCIP		FBXO27
ESPL1	GSTP2	BCLAF1		FGF8
EXO1	GSTT2	BID		FN1
EXOSC1	GTPBP2	BLM		FRS3
EZH2	H2-KE6	BLVRA		FTL1
F630043A04RIK	HEMK1	BOLA2		FZD8
FASTKD3	HIBADH	BOP1		GAD2
FBXO5	HIF3A	BRCA2		GAL3ST4
FEN1	HINT3	BRIP1		GALK2
FNTB	HMHA1	BUB1B		GALNT4
GAPDH	HS3ST3B1	BYSL		GAMT
GEMIN6	HSF1	BZW2		GCK
GJA1	ID2	C1QBP		GDF3
GNL3L	ID3	C79407		GJB4
GSTP1	IFT80	CAD		GM266
GTSE1	IMPDH1	CALR		GM996
H2AFX	IQCC	CANX		GMFG
HDAC2	ITGA6	CBX3		GNG3
HDAC3	KCNAB3	CBX5		GPC3
HIBADH	KLC4	CCBL2		GPD2
HIF3A	LDB1	CCDC116		GPR139
HIST1H2BM	LDLR	CCDC18		GPR150
HIST2H2BB	LEPROTL1	CCDC58		GPR176
HIST2H3B	LIG4	CCDC86		GPSM3
HIST2H4	LRCH4	CCNB1		GRB7
HMMR	LRRC24	CCNE2		HMHA1
HNRPLL	LRRC29	CCNF		HS2ST1
ICT1	MAD2L1BP	CCNT1		HSPA1L
IFT80	MAFK	CCT3		HTR5B
IL9R	MAP1LC3B	CCT4		HYAL1
INCENP	MAP4K2	CCT5		HYAL2
IPO9	MAX	CCT6A		ICAM5
KCNK5	MBTPS1	CCT7		IFITM5
KIF11	MCL1	CCT8		IGSF9
KIF15	MIB2	CD3EAP		IMPDH1
KIF20A	MINK1	CD81		INHA
KIF22	MLXIP	CDC20		INSM1
KIF2C	MON1B	CDC5L		IQCC
KPNA2	MOSPD3	CDCA3		ITGA6
L3MBTL2	MPG	CDCA5		JAG2
LACTB2	MTL5	CDCA8		JUB
LBR	MUS81	CDK4		KBTBD3
LDLR	MVD	CDT1		KCNJ14
LIG1	MVK	CEBPZ		KCNK1
LIG4	MXD4	CENPL		KCNN2
LNX2	NGRN	CENPM		KCNU1
LRDD	NIT1	CENPO		KCTD11
LRMP	NME3	CENPP		KHDRBS1
LRP8	NMNAT3	CENPQ		KLF13
LRRC20	NOTCH1	CEP57		KLF5
LSS	NPTX2	CEP78		KLF7
MAD2L1BP	NR1D1	CETN3		LEAP2
MASTL	NR3C1	CFDP1		LEPREL2
MAT2A	NTN1	CHCHD1		LGR6
MCM3	OCEL1	CHCHD3		LIG4
MCM4	OGT	CHCHD4		LIPE
MCM5	PATZ1	CHD1L		LNPEP
MCM7	PBX2	CHEK1		LRRC25
MCM8	PCYT2	CHEK2		LTC4S
MED18	PDRG1	CHML		MAP3K6
METTL6	PHF15	CIRH1A		MAP4K2
MIS12	PHOSPHO1	CKAP2		MAPK8IP3
MLF1IP	PICK1	CKAP2L		MCF2L
MNS1	PIGO	CKS1B		MDH1B
MOSPD3	PLA2G6	CKS2		MEST
MRPL18	PLXDC1	CLNS1A		MLC1
MRPL32	PNKD	CLPB		MTUS1
MRPL40	PNPO	CLPP		MXD4
MRPL41	PPP1R10	CNIH4		MYCL1
MRPL47	PPP1R15B	COPS2		MYL7
MRPL49	PPP2R5B	COPS5		MYO10
MRPS25	PRODH	COPS6		NCAM1
MSH3	PTPN14	COQ5		NDUFB5
MTBP	RAB24	COX10		NFATC4
MTHFD2	RAB2B	COX5A		NID2
MTO1	RABGGTA	COX5B		NRXN2
MXD3	RABIF	COX7B		NTN1
MYBL2	RAD52	COX8A		NTRK2
MYH10	RAD9B	CPSF1		NUPR1
NASP	RAG1AP1	CPSF3		NUT
NCAPD2	RDH10	CRLS1		NXPH1
NCAPH2	RDH5	CSDA		OCEL1
NCBP2	RELA	CSE1L		OGT
NDUFS5	REPIN1	CTDP1		OSR2
NDUFV2	REXO4	CTNNBL1		OXCT2B
NEFH	RFESD	CTPS		PATZ1
NEK2	RGS14	CYC1		PAWR
NIPSNAP1	RHBDF2	CYCS		PAX5
NOC4L	RMND5B	CYP20A1		PBX2
NUCKS1	RNF167	D17H6S56E-5		PCDHB18
NUDCD1	RNF25	D17WSU104E		PCDHGA12
NUDCD2	RNF41	D19BWG1357E		PCNXL3
NUDT21	RNF5	D6WSU163E		PDE4A
NUP107	RNPEPL1	D8ERTD738E		PDK1
NUP133	RPP38	DARS2		PHOSPHO1
NUP35	RPUSD4	DBF4		PHOX2B
NUP43	SAMD4B	DBI		PIP5K1B
NUP85	SCD2	DBR1		PIP5KL1
NUP93	SDC1	DCLRE1B		PLCXD1
NUSAP1	SEC22C	DCTD		PLTP
NUTF2	SERAC1	DDX18		PLXDC1
OGDH	SHARPIN	DDX20		PNPLA7
OIP5	SLC12A6	DDX21		PPP1R3B
ORC5L	SLC12A7	DDX31		PTEN
ORC6L	SLC25A22	DDX39		PTPN14
PA2G4	SLC25A29	DDX56		R74862
PARP2	SLC27A1	DEB1		RAB25
PASK	SLC30A1	DENR		RAB30
PAXIP1	SLC39A3	DHFR		RAB34
PCYT1A	SLC9A8	DHPS		RAI1
PDIA5	SMCR8	DHX33		RASEF
PDXP	SNAI3	DHX9		RBM12B
PELP1	SP2	DIAP3		RBM4
PFKFB3	SPATS2	DIMT1		RDH5
PFKP	SPINT2	DNAJB1		REEP6
PGK1	SPNB3	DNAJB4		RGL1
PGLS	SPRY1	DNAJC2		RGS14
PGM2	SREBF2	DNAJC8		RGS20
PMF1	SSBP4	DOHH		RGS9BP
PMM1	ST3GAL4	DRG2		RIN1
POLA1	STAT1	DTL		RLBP1
POLA2	STK25	DUS4L		RMND5A
POLD2	SURF1	DUT		RND2
POLH	SURF2	E130306D19RIK		RNF113A1
PPIA	TAGAP1	E2F3		RNPEPL1
PPIL1	TBC1D17	E2F8		RPL12
PPIL3	TBKBP1	E330016A19RIK		RTN4RL1
PPP2R4	TBXA2R	EBNA1BP2		SCRT1
PRC1	TCFCP2	ECD		SDC1
PRKAR2A	TCOF1	ECSIT		SEC61G
PRR11	TCP11L2	EED		SERTAD2
PSAT1	TCTA	EEF1D		SFRP4
PSMD3	TERT	EEF1E1		SLBP
PSMD7	THRA	EEF1G		SLC12A6
RAB18	TK2	EFTUD2		SLC12A8
RAB27A	TMC6	EHD4		SLC18A3
RAD18	TMC8	EID1		SLC23A2
RAD23A	TMEM131	EIF1A		SLC39A13
RAD51AP1	TMEM38A	EIF2B5		SLC39A3
RAD51C	TMEM66	EIF2S1		SLC43A2
RAD54L	TMEM80	EIF2S2		SLC44A4
RAD9	TPRKB	EIF2S3X		SLC6A15
RANGAP1	TRAF4	EIF4A1		SOCS2
RBBP5	TRAPPC5	EIF5		SP1
RBKS	TRIM25	EIF5A		SPATA17
RECQL4	TRIM46	EIF5B		SRP19
REXO2	TRIM8	ELAC2		ST8SIA1
RFWD3	TRPC4AP	EME1		STC2
RNPEP	TSC22D4	ENO1		STK25
RPA1	TTLL12	EPRS		STK31
RPA2	UBE2F	ERCC1		STK36
RPL7A	UBL7	ERCC8		STT3B
RPN2	UCK2	ERH		SULT4A1
RQCD1	UNC50	ESPL1		SUV420H1
RRM1	VAMP1	ETF1		SYNGR3
RRM2	VAV2	EWSR1		TAC4
RRS1	VPS11	EXO1		TBC1D2
RTEL1	WARS2	EXOSC1		TBXA2R
RTN4RL1	WBP7	EXOSC2		TCAM1
SASS6	WDR41	EXOSC4		TCFAP2C
SF3A2	XRCC4	EXOSC8		TCP11L2
SGOL2	XRCC6	EZH2		TCTE1
SHMT1	ZBTB37	F630043A04RIK		TEX22
SIP1	ZBTB43	FABP5		TIGD5
SKP2	ZC3H12A	FASN		TK2
SLC16A1	ZC3H3	FASTKD1		TLE6
SLC25A10	ZDHHC12	FASTKD2		TMC8
SLC27A1	ZFP1	FBL		TMED1
SLC35E3	ZFP408	FBXO5		TMEM38A
SMC4	ZFP524	FEN1		TMEM66
SMN1	ZFP526	FH1		TMEM79
SNRPD1	ZFP687	FNTB		TMEM80
SOCS2	ZGPAT	FOXN2		TMEM88
SPATS2	ZMAT3	FPGS		TNFRSF19
SPINT2	ZMYND10	FTSJ1		TOM1L1
SSNA1	ZNHIT1	FTSJ3		TRIM8
STAG3		FUS		TSGA10
STAT3		GABPA		TSSK6
SUV39H2		GALK1		TTC32
TACC3		GAPDH		USPL1
TAF12		GARS		UTF1
TAF6		GART		VAMP1
TAS1R1		GATAD2A		VARS2
TBC1D7		GCSH		VAV2
TBL2		GEMIN4		WAPAL
TCOF1		GEMIN5		WDFY1
TDP1		GEMIN6		WDFY2
TFB1M		GGA2		YAP1
TFDP1		GJA1		ZBTB44
TFRC		GLA		ZC3H10
THYN1		GLRX5		ZFP13
TK1		GM129		ZFP148
TMC8		GM71		ZFP184
TMEM129		GMFB		ZFP2
TMEM131		GMNN		ZFP3
TMEM38A		GMPS		ZFP444
TMEM43		GNL2		ZFP473
TMEM48		GNL3		ZFP513
TMEM69		GNL3L		ZFP524
TOMM40		GOT1		ZFP644
TPX2		GOT2		ZFP758
TRIM59		GRPEL1		ZFYVE16
TRIP13		GRWD1		ZMYND12
TTF2		GSPT1		ZMYND15
TTLL12		GSTCD
TUBB2C		GTF2F2
TUBD1		GTF2H5
TUT1		GTF3C4
UBE2C		GTPBP10
UBE2T		GTPBP4
UCHL5		GTSE1
UCK2		GUK1
UHRF1		H2-KE2
UNG		H2AFX
USP1		HDAC2
VAC14		HDGF
VAT1		HDLBP
WDHD1		HINT1
WDR18		HIRA
WDR55		HIRIP3
WEE1		HIST1H2BM
XRCC1		HIST2H2BB
XRCC5		HIST2H3B
YBX1		HIST2H4
ZBED4		HIST4H4
ZBTB8OS		HK2
ZCWPW1		HMMR
ZFP367		HNRPLL
ZMPSTE24		HSD17B12
ZNHIT1		HSP90AA1
ZWILCH		HSP90B1
		HSPA14
		HSPA4
		HSPD1
		HSPE1
		HTRA2
		HYOU1
		IARS
		ICT1
		ID3
		IFI30
		IFIT2
		IFRD1
		IFRD2
		IKBKAP
		IL9R
		IMP3
		IMPDH2
		INCENP
		ING5
		INTS10
		INTS7
		IPO11
		IPO13
		IPO7
		IPO9
		IPPK
		ITPA
		JAGN1
		KARS
		KCNQ5
		KCTD5
		KCTD9
		KIF11
		KIF15
		KIF18A
		KIF20A
		KIF22
		KIF2C
		KIFC1
		KIN
		KLHDC4
		KLHL12
		KPNA1
		KPNA2
		KPNB1
		KRR1
		L3MBTL2
		LACTB2
		LAS1L
		LDHA
		LIG1
		LMBRD2
		LRDD
		LRP8
		LRRC20
		LRRC40
		LRRC59
		LSG1
		LSM2
		LSM4
		LSM7
		LSMD1
		LSS
		LTV1
		MAGOH
		MAOA
		MAP2K3
		MAPK6
		MARS
		MASTL
		MATR3
		MCM3
		MCM4
		MCM5
		MCM6
		MCM7
		MCM8
		MCPH1
		MECR
		MED18
		METAP2
		METTL1
		MID1IP1
		MIF
		MINA
		MIPEP
		MIS12
		MKI67IP
		MLF1IP
		MLH1
		MLLT1
		MNS1
		MORF4L2
		MPHOSPH10
		MRE11A
		MRPL1
		MRPL12
		MRPL13
		MRPL15
		MRPL18
		MRPL2
		MRPL20
		MRPL3
		MRPL34
		MRPL36
		MRPL37
		MRPL40
		MRPL41
		MRPL45
		MRPL47
		MRPL50
		MRPL51
		MRPL54
		MRPS12
		MRPS15
		MRPS18A
		MRPS18B
		MRPS25
		MRPS27
		MRPS28
		MRPS5
		MTBP
		MTHFD1
		MTHFD2
		MUTYH
		MXD3
		MYBBP1A
		MYBL2
		MYG1
		MYO1C
		MYO1G
		MYO5A
		NANP
		NARS
		NASP
		NAT10
		NBN
		NCAPD2
		NCAPH2
		NCBP2
		NCL
		NDUFA1
		NDUFA10
		NDUFA5
		NDUFB2
		NDUFB6
		NDUFS1
		NDUFS5
		NDUFS6
		NDUFV2
		NEDD8
		NEFH
		NEK2
		NEK4
		NEK6
		NHP2L1
		NIF3L1
		NIP7
		NLE1
		NMD3
		NME1
		NME2
		NME6
		NMRAL1
		NOC3L
		NOC4L
		NOL10
		NOL11
		NOL7
		NOL9
		NOLC1
		NPM1
		NPM3
		NRM
		NSMAF
		NSUN2
		NT5C
		NT5C3
		NUBP2
		NUCKS1
		NUDCD1
		NUDCD2
		NUDT21
		NUDT5
		NUDT9
		NUFIP1
		NUP107
		NUP133
		NUP155
		NUP188
		NUP35
		NUP43
		NUP50
		NUP54
		NUP85
		NUP88
		NUP93
		NUSAP1
		NUTF2
		NVL
		ODC1
		OGFOD1
		OIP5
		OPN3
		ORC1L
		ORC6L
		PA2G4
		PABPC1
		PAICS
		PARG
		PARP1
		PARP2
		PASK
		PAXIP1
		PCBP1
		PCGF6
		PCMT1
		PCNA
		PCYT1A
		PDIA4
		PDSS1
		PELP1
		PER2
		PFDN2
		PFKL
		PFKP
		PGAM1
		PGK1
		PHB
		PHB2
		PHF5A
		PIGW
		PIK3CB
		PIK3R2
		PITPNB
		PITRM1
		PKM2
		PMF1
		PMM1
		PNN
		PNPT1
		POLA1
		POLA2
		POLD2
		POLE3
		POLH
		POLR2B
		POLR2F
		POLR2H
		POLR2I
		POLR2J
		POLR3H
		POP1
		POP4
		PPA1
		PPAN
		PPARGC1B
		PPIA
		PPID
		PPIL1
		PPIL3
		PPP1R14B
		PPP1R7
		PRC1
		PRDX1
		PRKAR2A
		PRKRIP1
		PRMT1
		PRMT5
		PRMT7
		PRPF19
		PRPF31
		PRPF38A
		PRPF40A
		PRPS1
		PRR11
		PSAT1
		PSMA2
		PSMA3
		PSMA5
		PSMA6
		PSMA7
		PSMB2
		PSMB3
		PSMB4
		PSMC2
		PSMC3
		PSMC5
		PSMD13
		PSMD7
		PSME3
		PSPH
		PSRC1
		PTCD2
		PTCD3
		PTGES2
		PTGES3
		PTMA
		PTP4A1
		PTPLB
		PTPN3
		PTRH2
		PUS1
		PWP1
		PYCR2
		QTRTD1
		RAB18
		RAB23
		RAD1
		RAD18
		RAD23B
		RAD50
		RAD51AP1
		RAD51C
		RAD54L
		RAN
		RANBP1
		RANBP2
		RANGAP1
		RBM14
		RBM3
		RBM34
		RBM38
		RBM8A
		RBMXRT
		RCBTB1
		RCC1
		RCL1
		RDM1
		RECQL4
		REXO2
		RFWD3
		RG9MTD1
		RG9MTD2
		RHEB
		RIOK2
		RIPK3
		RMI1
		RNMT
		RNMTL1
		RNPS1
		RPA1
		RPA2
		RPL13
		RPL14
		RPL15
		RPL22
		RPL22L1
		RPL31
		RPL35
		RPL37
		RPL39
		RPL7A
		RPN2
		RPP25
		RPP30
		RPP40
		RPS12
		RPS13
		RPS17
		RPS18
		RPS20
		RPS21
		RPS25
		RPS27A
		RPS27L
		RPS29
		RPS4X
		RPS6KB1
		RPS8
		RPUSD2
		RQCD1
		RRM1
		RRM2
		RRN3
		RRS1
		RSL1D1
		RTCD1
		RTEL1
		RTN4IP1
		RUVBL1
		RUVBL2
		RWDD1
		SAC3D1
		SAP18
		SARS2
		SASS6
		SDAD1
		SDF2L1
		SDHD
		SEC23IP
		SEH1L
		SENP3
		SENP5
		SEPHS2
		SERBP1
		SET
		SETD3
		SETD8
		SF3A1
		SF3A2
		SF3B3
		SF3B5
		SFPQ
		SFRS1
		SFRS2
		SFRS7
		SFXN1
		SGOL2
		SHMT1
		SHMT2
		SHQ1
		SIAH1B
		SIP1
		SKP2
		SLC16A1
		SLC19A1
		SLC19A2
		SLC20A1
		SLC25A10
		SLC25A25
		SLC25A3
		SLC25A32
		SLC25A39
		SLC25A5
		SLC29A1
		SLC2A3
		SLC35A4
		SLC35B1
		SLC35F2
		SLC39A10
		SLC3A2
		SLC7A5
		SLC7A6
		SMC1A
		SMN1
		SMYD4
		SMYD5
		SNRPA1
		SNRPC
		SNRPD1
		SNRPD2
		SNRPD3
		SNRPG
		SNX5
		SOD2
		SPATA5
		SPATS2
		SPRED1
		SRD5A1
		SRFBP1
		SRM
		SRP19
		SRPK1
		SRRM1
		SSSCA1
		ST13
		STARD7
		STMN1
		STOML2
		STRAP
		STT3A
		SUMO2
		SUV39H2
		SUZ12
		SYCE2
		SYPL
		TACC3
		TAF15
		TARS
		TBC1D7
		TBL2
		TBL3
		TBRG4
		TCEA1
		TCERG1
		TCOF1
		TCP1
		TDP1
		TFB2M
		TFDP1
		TFRC
		TGFBRAP1
		THOC1
		THOC4
		THOC6
		THOP1
		THUMPD1
		THUMPD3
		THYN1
		TIMM17A
		TIMM23
		TIMM50
		TIMM8B
		TIMM9
		TINF2
		TK1
		TKT
		TMCO1
		TMED5
		TMEM109
		TMEM147
		TMEM14C
		TMEM167
		TMEM48
		TMEM69
		TMEM97
		TNFAIP1
		TNPO3
		TOMM20
		TOMM40
		TOMM7
		TOMM70A
		TOP1
		TOP2A
		TOP3A
		TOPORS
		TPP2
		TPR
		TPX2
		TRA2A
		TRAP1
		TRIM59
		TRIP13
		TRMT5
		TSNAX
		TSR1
		TSR2
		TTC27
		TTF2
		TUBB2C
		TUBB5
		TUBGCP2
		TWISTNB
		TXN1
		TXNDC9
		TXNL1
		UBE2C
		UBE2T
		UBE3A
		UBLCP1
		UCHL3
		UCHL5
		UMPS
		UNG
		UQCRQ
		USMG5
		USP1
		USP14
		USP5
		UTP11L
		UTP14A
		UTP15
		UTP18
		UTP6
		VAC14
		VDAC1
		VPS29
		VPS35
		WBSCR22
		WDHD1
		WDR12
		WDR18
		WDR3
		WDR31
		WDR34
		WDR36
		WDR46
		WDR55
		WDR74
		WDR75
		WEE1
		XPO1
		XPO4
		XPO5
		XRCC1
		XRCC5
		YARS
		YARS2
		YBX1
		YIF1B
		YME1L1
		YWHAE
		ZC3H8
		ZC3HAV1
		ZCWPW1
		ZFP142
		ZFP277
		ZFP367
		ZFP472
		ZFP7
		ZMYND19
		ZRANB2
		ZWILCH
