# Supplementary material for: SCL, LMO1 and Notch1 Reprogram Thymocytes into Self-Renewing Cells
Source: PLoS Genet. 2014 Dec 18;10(12):e1004768. doi: 10.1371/journal.pgen.1004768 (PMC4270438; doi:10.1371/journal.pgen.1004768)
Supplement: S3 Table — List of genes differentially expressed between Cd3ε -/- thymocytes expressing or not the SCL and LMO1 oncogenes assessed by a probability of false positive threshold (Pfp) smaller than 0.01. The comparison of this list with the TAL-1/LMO2 genome binding profiles from a compendium of ChIP-seq datasets in several hematopoietic cell lines [74], identified 9 genes (in bold) that are presumed direct SCL and LMO2 targets. Provided in excel file. (XLS) [file pgen.1004768.s014.xls]

## Sheet: Differentially Expressed Genes
Gene	Description	Fold-Change	Pfp	P-value
Upregulated
Cpa3	carboxypeptidase A3, mast cell	5.77302	0	0
Ctla2a	cytotoxic T lymphocyte-associated protein 2 alpha	2.96445	0	0
F2r	coagulation factor II (thrombin) receptor	5.45442	0	0
Lyl1	lymphoblastomic leukemia	2.33692	0	0
Nfe2	nuclear factor, erythroid derived 2	2.72176	0	0
Sytl2	synaptotagmin-like 2	3.38947	0	0
Pdgfrb	platelet derived growth factor receptor, beta polypeptide	2.24092	0.0022	0
Rab38	Rab38, member of RAS oncogene family	2.21117	0.003	0
Hhex	hematopoietically expressed homeobox	2.03655	0.0091	0
Tcrb-V13	T-cell receptor beta, variable 13	2.06642	0.01	0
Dpp4	dipeptidylpeptidase 4	1.99395	0.0107	0
Actb	actin, beta, cytoplasmic	2.16701	0.0108	0
Tes	testis derived transcript	1.99341	0.0112	0
0610037M15Rik	RIKEN cDNA 0610037M15 gene	2.14996	0.0129	0
1110007F12Rik	RIKEN cDNA 1110007F12 gene	1.93951	0.015	0
Creg1	cellular repressor of E1A-stimulated genes 1	1.92662	0.0174	0
Stat3	signal transducer and activator of transcription 3	1.90375	0.0185	0
Igk-C	immunoglobulin kappa chain, constant region	1.92191	0.0262	0.0001
C920005C14Rik	RIKEN cDNA C920005C14 gene	1.81655	0.0273	0.0001
Dapp1	dual adaptor for phosphotyrosine and 3-phosphoinositides 1	1.83458	0.0277	0.0001
2310066E14Rik	RIKEN cDNA 2310066E14 gene	1.7966	0.0278	0.0001
Ly6a	lymphocyte antigen 6 complex, locus A	1.85334	0.0286	0.0001
Cd53	CD53 antigen	1.8245	0.03	0.0001
Elovl6	ELOVL family member 6, elongation of long chain fatty acids (yeast)	1.77938	0.0304	0.0001
Eva1	epithelial V-like antigen 1	1.85769	0.031	0.0001
Acadl	acetyl-Coenzyme A dehydrogenase, long-chain	1.77966	0.0313	0.0001
Inpp5b	inositol polyphosphate-5-phosphatase B	1.77126	0.0331	0.0001
Trim16	tripartite motif protein 16	1.74846	0.0382	0.0001
Muc13	mucin 13, epithelial transmembrane	1.80618	0.0394	0.0001
Tgif	TG interacting factor	1.76539	0.0414	0.0002
Atp13a2	ATPase type 13A2	1.70102	0.0425	0.0002
Ms4a1	membrane-spanning 4-domains, subfamily A, member 1	1.71025	0.0492	0.0002
Glipr1	GLI pathogenesis-related 1 (glioma)	1.7154	0.0508	0.0002
Irf7	interferon regulatory factor 7	1.68393	0.0513	0.0002
MGI:1915044	scotin gene	1.68439	0.0544	0.0003
Ddhd2	DDHD domain containing 2	1.66915	0.0551	0.0003
Slfn8	schlafen 8	1.70353	0.0552	0.0003
Cd59a	CD59a antigen	1.71101	0.0562	0.0003
Ccr9	chemokine (C-C motif) receptor 9	1.69848	0.0565	0.0003
Ier3	immediate early response 3	1.64174	0.0589	0.0003
X83313	EST X83313	1.53314	0.0591	0.0003
Cd96	CD96 antigen	1.65019	0.0602	0.0003
9530028C05	NA	1.75571	0.0604	0.0003
Phka2	phosphorylase kinase alpha 2	1.64271	0.0643	0.0004
Nrip1	nuclear receptor interacting protein 1	1.68083	0.0675	0.0004
0610025L06Rik	RIKEN cDNA 0610025L06 gene	1.63598	0.0691	0.0004
BC013672	cDNA sequence BC013672	1.72297	0.0692	0.0004
Rora	RAR-related orphan receptor alpha	1.62611	0.0844	0.0005
Fbxw4	F-box and WD-40 domain protein 4	1.59749	0.0852	0.0005
Centd1	centaurin, delta 1	1.6173	0.0856	0.0005
Itm2c	integral membrane protein 2C	1.58318	0.0952	0.0006
Plscr1	phospholipid scramblase 1	1.59693	0.0964	0.0006
H2-Q8	histocompatibility 2, Q region locus 8	1.60376	0.0973	0.0007
Down-regulated
Cdh1	cadherin 1	0.256318	0	0
Ear3	eosinophil-associated, ribonuclease A family, member 3	0.271187	0	0
Nrp1	neuropilin 1	0.167329	0	0
Nsg2	neuron specific gene family member 2	0.218053	0	0
S100a8	S100 calcium binding protein A8 (calgranulin A)	0.235301	0	0
Slc4a1	solute carrier family 4 (anion exchanger), member 1	0.268643	0	0
Ngp	neutrophilic granule protein	0.294466	0.0012	0
Chi3l3	chitinase 3-like 3	0.355225	0.0067	0
Ets2	E26 avian leukemia oncogene 2, 3' domain	0.395174	0.0082	0
S100a9	S100 calcium binding protein A9 (calgranulin B)	0.344058	0.009	0
Ear2	eosinophil-associated, ribonuclease A family, member 2	0.379142	0.01	0
Rrm2	ribonucleotide reductase M2	0.396555	0.01	0
Ccne2	cyclin E2	0.401265	0.0108	0
Ptcra	pre T-cell antigen receptor alpha	0.412144	0.0108	0
Fbp1	fructose bisphosphatase 1	0.410751	0.0119	0
Camp	cathelicidin antimicrobial peptide	0.34363	0.0124	0
Eraf	erythroid associated factor	0.41913	0.0153	0
Fabp5	fatty acid binding protein 5, epidermal	0.432442	0.02	0
Emp1	epithelial membrane protein 1	0.438711	0.0242	0.0001
Hells	helicase, lymphoid specific	0.422903	0.0248	0.0001
Nsbp1	nucleosome binding protein 1	0.429549	0.0255	0.0001
Il7r	interleukin 7 receptor	0.436482	0.0257	0.0001
Cdkn1a	cyclin-dependent kinase inhibitor 1A (P21)	0.452502	0.0292	0.0001
Rfc4	replication factor C (activator 1) 4	0.474307	0.0492	0.0001
Kpna2	karyopherin (importin) alpha 2	0.452126	0.0541	0.0002
Mtm1	X-linked myotubular myopathy gene 1	0.460696	0.0593	0.0002
Ccnb1	cyclin B1	0.475426	0.0674	0.0002
Slc5a9	solute carrier family 5 (sodium/glucose cotransporter), member 9	0.491248	0.0933	0.0004
Cdc6	cell division cycle 6 homolog (S. cerevisiae)	0.479176	0.0934	0.0003
Lzp-s	P lysozyme structural	0.481718	0.0944	0.0004
Shcbp1	Shc SH2-domain binding protein 1	0.497475	0.0962	0.0004
Idi1	isopentenyl-diphosphate delta isomerase	0.473595	0.0986	0.0004
Rbmxrt	RNA binding motif protein, X chromosome retrogene	0.48637	0.0987	0.0004
