# Supplementary material for: SCL, LMO1 and Notch1 Reprogram Thymocytes into Self-Renewing Cells
Source: PLoS Genet. 2014 Dec 18;10(12):e1004768. doi: 10.1371/journal.pgen.1004768 (PMC4270438; doi:10.1371/journal.pgen.1004768)
Supplement: S4 Table — Significant signature enrichment in differentially expressed genes (adjusted p values ≤0.05). Provided in excel file. (XLS) [file pgen.1004768.s015.xls]

## Sheet: GeneSig
GeneSigDB ID	Name	Description	stem cell (=1)	Tissue (hematopoietic=1)	cancer (=1)	Total Matches	Unique Matches	Matched Gene IDs in List 1	Adjusted p-values for List 1	Matched Gene IDs in List 2	Adjusted p-values for List 2	Genes List 1	Genes List 2
21205295-TableS1	Viral_Buonomo11_5307genes	Additional file 1. Significantly deregulated genes in SCLC induced by E6/E7 oncoproteins; 5307 significantly deregulated genes total among which 2242 genes were up-regulated and 3065 were downregulated	0	0	1	32	32	ENSMUSG00000024620, ENSMUSG00000024673, ENSMUSG00000024986, ENSMUSG00000030559, ENSMUSG00000032369, ENSMUSG00000034041, ENSMUSG00000035000, ENSMUSG00000037921, ENSMUSG00000037999, ENSMUSG00000044258, ENSMUSG00000047821, ENSMUSG00000056888, ENSMUSG00000057137, ENSMUSG00000058794, ENSMUSG00000076603	0.0594	ENSMUSG00000000303, ENSMUSG00000006574, ENSMUSG00000017499, ENSMUSG00000020649, ENSMUSG00000022322, ENSMUSG00000022881, ENSMUSG00000023067, ENSMUSG00000025001, ENSMUSG00000025810, ENSMUSG00000030208, ENSMUSG00000031245, ENSMUSG00000031337, ENSMUSG00000032484, ENSMUSG00000038357, ENSMUSG00000056054, ENSMUSG00000056071, ENSMUSG00000069805	8.05e-05	Pdgfrb,Ms4a1,Hhex,Rab38,Plscr1,Lyl1,Dpp4,BC013672,Centd1,Ctla2a,Trim16,Glipr1,1110007F12Rik,Nfe2,Igk-C	Cdh1,Slc4a1,Cdc6,Rrm2,Shcbp1,Rfc4,Cdkn1a,Hells,Nrp1,Emp1,Nsbp1,Mtm1,Ngp,Camp,S100a8,S100a9,Fbp1
19036130-TableS1a	Viral_Mendoza-Villanueva08_1830genes	Table S1. List of genes with a significant altered gene expression in the skin	0	0	1	28	28	ENSMUSG00000001865, ENSMUSG00000024620, ENSMUSG00000030559, ENSMUSG00000030616, ENSMUSG00000032238, ENSMUSG00000032679, ENSMUSG00000035000, ENSMUSG00000035208, ENSMUSG00000040747, ENSMUSG00000041220, ENSMUSG00000048376, ENSMUSG00000057137, ENSMUSG00000061313, ENSMUSG00000075602	0.000661	ENSMUSG00000006574, ENSMUSG00000020649, ENSMUSG00000022322, ENSMUSG00000022881, ENSMUSG00000023067, ENSMUSG00000025001, ENSMUSG00000025810, ENSMUSG00000027533, ENSMUSG00000028212, ENSMUSG00000031337, ENSMUSG00000056054, ENSMUSG00000069805, ENSMUSG00000072596, ENSMUSG00000072601	6.59e-07	Cpa3,Pdgfrb,Rab38,Sytl2,Rora,Cd59a,Dpp4,Slfn8,Cd53,Elovl6,F2r,1110007F12Rik,Ddhd2,Ly6a	Slc4a1,Rrm2,Shcbp1,Rfc4,Cdkn1a,Hells,Nrp1,Fabp5,Ccne2,Mtm1,S100a8,Fbp1,Ear2,Ear3
17660535-TableS4c	InnerEar_Sajan08_2724genes	Supplementary Table 4. We identified genes that were either up- or downregulated in at least one IE sample relative to at least one NIE sample by twofold or more with an FDR of 0.5%. This resulted in the identification of 1410 genes that were upregulated and 226 genes that were downregulated in three or more (at least 10%) of all IE samples; Late (L) Analysis	1	0	0	24	24	ENSMUSG00000003541, ENSMUSG00000026223, ENSMUSG00000028894, ENSMUSG00000030616, ENSMUSG00000032092, ENSMUSG00000032369, ENSMUSG00000035000, ENSMUSG00000040713, ENSMUSG00000041220, ENSMUSG00000047407, ENSMUSG00000048490, ENSMUSG00000058794	0.0292	ENSMUSG00000000303, ENSMUSG00000017499, ENSMUSG00000020649, ENSMUSG00000022322, ENSMUSG00000022881, ENSMUSG00000022895, ENSMUSG00000025001, ENSMUSG00000027533, ENSMUSG00000028212, ENSMUSG00000030208, ENSMUSG00000031337, ENSMUSG00000069805	0.000583	Ier3,Itm2c,Inpp5b,Sytl2,Eva1,Plscr1,Dpp4,Creg1,Elovl6,Tgif,Nrip1,Nfe2	Cdh1,Cdc6,Rrm2,Shcbp1,Rfc4,Ets2,Hells,Fabp5,Ccne2,Emp1,Mtm1,Fbp1
16651409-SuppTable2	StemCell_Lawlor06_2532genes	Supplementary Table 2: 2 532 Probe-sets significant in 21 days				21	21	ENSMUSG00000022824, ENSMUSG00000025498, ENSMUSG00000025647, ENSMUSG00000026223, ENSMUSG00000028894, ENSMUSG00000032369, ENSMUSG00000035000, ENSMUSG00000041220, ENSMUSG00000044258, ENSMUSG00000048376, ENSMUSG00000061313, ENSMUSG00000075602	0.0151	ENSMUSG00000017499, ENSMUSG00000022881, ENSMUSG00000023067, ENSMUSG00000024050, ENSMUSG00000025810, ENSMUSG00000027533, ENSMUSG00000056054, ENSMUSG00000056071, ENSMUSG00000069805	0.00456	Muc13,Irf7,MGI:1915044,Itm2c,Inpp5b,Plscr1,Dpp4,Elovl6,Ctla2a,F2r,Ddhd2,Ly6a	Cdc6,Rfc4,Cdkn1a,NA,Nrp1,Fabp5,S100a8,S100a9,Fbp1
16166618-SuppTable4	Lung_not_cancer_Woodruff05_2371genes	SuppTable 4: Differential expression detected in 2-mo-old Itgb6-/- mice with 2 371 probe sets representing approximately 1 215 genes				20	20	ENSMUSG00000029552, ENSMUSG00000030559, ENSMUSG00000031295, ENSMUSG00000032679, ENSMUSG00000035000, ENSMUSG00000035208, ENSMUSG00000037999, ENSMUSG00000040699, ENSMUSG00000044258, ENSMUSG00000048490, ENSMUSG00000075602, ENSMUSG00000076498	0.0037	ENSMUSG00000000303, ENSMUSG00000003882, ENSMUSG00000020649, ENSMUSG00000022322, ENSMUSG00000028212, ENSMUSG00000030208, ENSMUSG00000056054, ENSMUSG00000058258	0.00315	Tes,Rab38,Phka2,Cd59a,Dpp4,Slfn8,Centd1,0610025L06Rik,Ctla2a,Nrip1,Ly6a,Tcrb-V13	Cdh1,Il7r,Rrm2,Shcbp1,Ccne2,Emp1,S100a8,Idi1
15474998-tableS1c	StemCell_Lindmark04_2514genes	Supplementary Table 1c.All significantly changed genes from the comparisons between for ES Mtheta vs. pMtheta129 J774 vs. pM_balbc and RAW vs. pMtheta_balbc.				20	20	ENSMUSG00000003541, ENSMUSG00000024620, ENSMUSG00000025498, ENSMUSG00000025647, ENSMUSG00000028894, ENSMUSG00000032369, ENSMUSG00000034041, ENSMUSG00000040747, ENSMUSG00000058794, ENSMUSG00000075602	0.0445	ENSMUSG00000017499, ENSMUSG00000020649, ENSMUSG00000022895, ENSMUSG00000025810, ENSMUSG00000027533, ENSMUSG00000030208, ENSMUSG00000031245, ENSMUSG00000037070, ENSMUSG00000058258, ENSMUSG00000069515	0.00165	Ier3,Pdgfrb,Irf7,MGI:1915044,Inpp5b,Plscr1,Lyl1,Cd53,Nfe2,Ly6a	Cdc6,Rrm2,Ets2,Nrp1,Fabp5,Emp1,Nsbp1,Rbmxrt,Idi1,Lzp-s
17483317-TableS5	Bone_Boylan07_823genes	Table S5: Genes from Tumor Groups C and D	0	0	1	19	19	ENSMUSG00000024673, ENSMUSG00000032238, ENSMUSG00000035000, ENSMUSG00000037999, ENSMUSG00000044258, ENSMUSG00000048376, ENSMUSG00000048490, ENSMUSG00000075602, ENSMUSG00000076498	0.000646	ENSMUSG00000003882, ENSMUSG00000023067, ENSMUSG00000025810, ENSMUSG00000032484, ENSMUSG00000038357, ENSMUSG00000040809, ENSMUSG00000056054, ENSMUSG00000056071, ENSMUSG00000058258, ENSMUSG00000072596	6.46e-07	Ms4a1,Rora,Dpp4,Centd1,Ctla2a,F2r,Nrip1,Ly6a,Tcrb-V13	Il7r,Cdkn1a,Nrp1,Ngp,Camp,Chi3l3,S100a8,S100a9,Idi1,Ear2
19286929-SuppTable1	Lung_Rangasamy09_2003genes	SuppTable 1. Differential expression of gene clusters in the lungs of air vs cigarette smoke exposed A/J mice.	0	0	1	17	17	ENSMUSG00000003541, ENSMUSG00000004040, ENSMUSG00000024620, ENSMUSG00000032092, ENSMUSG00000032238, ENSMUSG00000040713, ENSMUSG00000047407, ENSMUSG00000047821, ENSMUSG00000048376, ENSMUSG00000056888	0.0154	ENSMUSG00000022895, ENSMUSG00000023067, ENSMUSG00000032484, ENSMUSG00000038357, ENSMUSG00000040809, ENSMUSG00000056054, ENSMUSG00000056071	0.00923	Ier3,Stat3,Pdgfrb,Eva1,Rora,Creg1,Tgif,Trim16,F2r,Glipr1	Ets2,Cdkn1a,Ngp,Camp,Chi3l3,S100a8,S100a9
16166618-SuppTable3	Lung_not_cancer_Woodruff05_2037genes	SuppTable 3: Significant differential expression (Bonferroni adjusted p&amp;lt;0.05) in IL-13-overexpressing mice detected with 2 037 probe sets representing approximately 1 098 genes	0	0	0	16	16	ENSMUSG00000003541, ENSMUSG00000028159, ENSMUSG00000029552, ENSMUSG00000030559, ENSMUSG00000031295, ENSMUSG00000032679, ENSMUSG00000034041, ENSMUSG00000037999, ENSMUSG00000041220, ENSMUSG00000048490, ENSMUSG00000055413	0.0037	ENSMUSG00000003882, ENSMUSG00000056054, ENSMUSG00000056071, ENSMUSG00000069805, ENSMUSG00000072601	0.0381	Ier3,Dapp1,Tes,Rab38,Phka2,Cd59a,Lyl1,Centd1,Elovl6,Nrip1,H2-Q8	Il7r,S100a8,S100a9,Fbp1,Ear3
19605494-TableS1	Skin_Driskell09_1322genes	Table S1. Genes differentially expressed in GFP+ CD133+ and GFP? CD133+ dermal cells compared with GFP? CD133? dermal cells	1	0	0	14	14	ENSMUSG00000001865, ENSMUSG00000028159, ENSMUSG00000030616, ENSMUSG00000032092, ENSMUSG00000032238, ENSMUSG00000035000, ENSMUSG00000040747, ENSMUSG00000075602, ENSMUSG00000076498	0.00165	ENSMUSG00000000303, ENSMUSG00000003882, ENSMUSG00000056054, ENSMUSG00000056071, ENSMUSG00000072596	0.00492	Cpa3,Dapp1,Sytl2,Eva1,Rora,Dpp4,Cd53,Ly6a,Tcrb-V13	Cdh1,Il7r,S100a8,S100a9,Ear2
18535662-TableS1a	Lymphoma_Wu08_1813genes	TableS1a. List of LUIDs gene names and Genbank accession numbers of induced genes upon MYC inactivation.	0	0	1	13	13	ENSMUSG00000026003, ENSMUSG00000029552, ENSMUSG00000029580, ENSMUSG00000030616, ENSMUSG00000032679, ENSMUSG00000040699, ENSMUSG00000040913, ENSMUSG00000044258, ENSMUSG00000047407, ENSMUSG00000075602	0.00117	ENSMUSG00000000303, ENSMUSG00000023067, ENSMUSG00000030208	0.0809	Acadl,Tes,Actb,Sytl2,Cd59a,0610025L06Rik,Fbxw4,Ctla2a,Tgif,Ly6a	Cdh1,Cdkn1a,Emp1
19408105-SuppTable4	Breast_Stein09_1780genes	SuppTable 4: Gene Associations for Over-Represented GO terms/MAPP	0	0	1	13	13	ENSMUSG00000004040, ENSMUSG00000025647, ENSMUSG00000026003, ENSMUSG00000026223, ENSMUSG00000029580, ENSMUSG00000032679, ENSMUSG00000044258, ENSMUSG00000047407	0.000521	ENSMUSG00000022895, ENSMUSG00000023067, ENSMUSG00000025810, ENSMUSG00000030208, ENSMUSG00000069515	0.000866	Stat3,MGI:1915044,Acadl,Itm2c,Actb,Cd59a,Ctla2a,Tgif	Ets2,Cdkn1a,Nrp1,Emp1,Lzp-s
17009876-tableS1a	StemCell_Ramos06_1482genes	Table S1a. Differentially expressed genes between side population (SP) cells and CD8 T lymphocytes	1	1	0	13	13	ENSMUSG00000001865, ENSMUSG00000004040, ENSMUSG00000022824, ENSMUSG00000024986, ENSMUSG00000029552, ENSMUSG00000034041, ENSMUSG00000040713, ENSMUSG00000040913, ENSMUSG00000058794	0.00609	ENSMUSG00000023067, ENSMUSG00000027533, ENSMUSG00000036858, ENSMUSG00000056054	0.0554	Cpa3,Stat3,Muc13,Hhex,Tes,Lyl1,Creg1,Fbxw4,Nfe2	Cdkn1a,Fabp5,Ptcra,S100a8
15793299-TableC	Breast_Astolfi05_1104genes_TumorGenes	Supplemental Table C. ?tumor? gene list. Genes whose expression changes with tumor growth (6-26 weeks) in a mouse model of HER-2/neu-positive breast tumors	1	0	1	11	11	ENSMUSG00000003541, ENSMUSG00000024673, ENSMUSG00000029552, ENSMUSG00000032092, ENSMUSG00000034041, ENSMUSG00000047407, ENSMUSG00000061313, ENSMUSG00000076498	0.00453	ENSMUSG00000003882, ENSMUSG00000020649, ENSMUSG00000025810	0.0759	Ier3,Ms4a1,Tes,Eva1,Lyl1,Tgif,Ddhd2,Tcrb-V13	Il7r,Rrm2,Nrp1
19605494-TableS2	Skin_Driskell09_1477genes	Table S2. Genes differentially expressed in GFP+ CD133+ dermal cells compared with GFP? CD133? and GFP? CD133+ dermal cells	1	0	0	8	8	ENSMUSG00000004040, ENSMUSG00000024986, ENSMUSG00000048490, ENSMUSG00000049687, ENSMUSG00000073530	0.0545	ENSMUSG00000020649, ENSMUSG00000025810, ENSMUSG00000069805	0.0776	Stat3,Hhex,Nrip1,C920005C14Rik,Creg1	Rrm2,Nrp1,Fbp1
17483317-TableS3	Bone_Boylan07_200genes	Table S3: Top 200 Genes from Principle Component 1				8	8	ENSMUSG00000048376, ENSMUSG00000076498	0.0157	ENSMUSG00000038357, ENSMUSG00000040809, ENSMUSG00000056054, ENSMUSG00000056071, ENSMUSG00000072596, ENSMUSG00000072601	4.38e-07	F2r,Tcrb-V13	Camp,Chi3l3,S100a8,S100a9,Ear2,Ear3
16611997-SuppTable1	StemCell_Affar06_525genes	Supplementary Table 1. List of YY1 target genes identified in MEFs expressing ~25% of YY1.	0	0	0	8	8	ENSMUSG00000024673, ENSMUSG00000041220, ENSMUSG00000075602	0.0526	ENSMUSG00000017499, ENSMUSG00000022322, ENSMUSG00000023067, ENSMUSG00000025001, ENSMUSG00000058258	0.000578	Ms4a1,Elovl6,Ly6a	Cdc6,Shcbp1,Cdkn1a,Hells,Idi1
15845616-SuppTable3	Uterine_Jeong05_634genes	Supplemental Table 3 - The list of genes that showed significant change for comparison 1 2 and 3 in chronic P4 treatment.	0	0	0	8	8	ENSMUSG00000024620, ENSMUSG00000041220, ENSMUSG00000044258, ENSMUSG00000047407, ENSMUSG00000048376	0.00953	ENSMUSG00000025001, ENSMUSG00000025810, ENSMUSG00000058258	0.0144	Pdgfrb,Elovl6,Ctla2a,Tgif,F2r	Hells,Nrp1,Idi1
19036130-TableS1b	Viral_Mendoza-Villanueva08_350genes	Table S1. List of genes with a significant altered gene expression in the cervix	0	0	1	8	8	ENSMUSG00000022824, ENSMUSG00000032369, ENSMUSG00000048376	0.0174	ENSMUSG00000000303, ENSMUSG00000028544, ENSMUSG00000056054, ENSMUSG00000058258, ENSMUSG00000072601	8.05e-05	Muc13,Plscr1,F2r	Cdh1,Slc5a9,S100a8,Idi1,Ear3
15474998-tableS1a	StemCell_Lindmark04_624genes	Supplementary Table 1a.All significantly changed genes from the comparisons between for ES Mtheta vs. pMtheta129 J774 vs. pM_balbc and RAW vs. pMtheta_balbc.	0	1	0	7	7	ENSMUSG00000003541, ENSMUSG00000025498, ENSMUSG00000025647, ENSMUSG00000026223, ENSMUSG00000040713	0.0105	ENSMUSG00000023067, ENSMUSG00000027533	0.068	Ier3,Irf7,MGI:1915044,Itm2c,Creg1	Cdkn1a,Fabp5
18394172-S3GeneList	Breast_Wright08_339genes	Additional File 3-List of most variable genes among Mouse models with Brca1 deficiency. List of 339 probes that passed intensity and missing-value filters and had Standard Deviation (SD Gene Vector) &amp;gt;= 1.5 (to remove genes that have standard deviations of	0	0	1	7	7	ENSMUSG00000035000, ENSMUSG00000075602	0.0359	ENSMUSG00000000303, ENSMUSG00000040809, ENSMUSG00000056054, ENSMUSG00000056071, ENSMUSG00000069805	2.47e-05	Dpp4,Ly6a	Cdh1,Chi3l3,S100a8,S100a9,Fbp1
18535662-TableS2c	Lymphoma_Wu08_1148genes	TableS2c. List of LUIDs gene names and Genbank accession numbers of genes reversibly induced (RI) upon MYC inactivation.	0	1	1	7	7	ENSMUSG00000025647, ENSMUSG00000040699, ENSMUSG00000044258, ENSMUSG00000047407, ENSMUSG00000075602	0.0128	ENSMUSG00000023067, ENSMUSG00000030208	0.0783	MGI:1915044,0610025L06Rik,Ctla2a,Tgif,Ly6a	Cdkn1a,Emp1
15504237-Table1	StemCell_Hutton04_134genes	Table 1. Six sets of genes that are highly expressed in immune tissues grouped by function. Gene symbol and GenBank accession number identify genes	0	1	0	7	7	ENSMUSG00000004040, ENSMUSG00000022657, ENSMUSG00000024673, ENSMUSG00000025647, ENSMUSG00000040747	6.19e-05	ENSMUSG00000038357, ENSMUSG00000056054	0.00252	Stat3,Cd96,Ms4a1,MGI:1915044,Cd53	Camp,S100a8
18285497-tableS1	Liver_Garcia08_454genes	Supplemental Table 1. Differentially expressed genes in Helicobacter hepaticus infection (454 probesets 416 unique genes)	0	0	0	7	7	ENSMUSG00000040713, ENSMUSG00000040747, ENSMUSG00000041220, ENSMUSG00000061313, ENSMUSG00000076498	0.0042	ENSMUSG00000006574, ENSMUSG00000023067	0.0333	Creg1,Cd53,Elovl6,Ddhd2,Tcrb-V13	Slc4a1,Cdkn1a
15546871-Table1S	Liver_White05_638genes	Supplementary Data Table 1S/ List of genes that were differentially expressed during the partial hepatectomy time course with an absolute fold change of 1.5 or higher as identified by PaGE analysis (as shown in Figure 1B)	0	0	0	7	7	ENSMUSG00000029580, ENSMUSG00000041220, ENSMUSG00000047407	0.0717	ENSMUSG00000022895, ENSMUSG00000023067, ENSMUSG00000058258, ENSMUSG00000069515	0.00375	Actb,Elovl6,Tgif	Ets2,Cdkn1a,Idi1,Lzp-s
15958557-TableS1	StemCell_KronesHerzig05_145enes	Table S1. 143 significantly differentially expressed genes between Egr1-null and wild-type Primary Mouse Embryo Fibroblasts.	1	0	0	6	6	ENSMUSG00000032369, ENSMUSG00000044258, ENSMUSG00000075602	0.00363	ENSMUSG00000023067, ENSMUSG00000028212, ENSMUSG00000038357	0.000385	Plscr1,Ctla2a,Ly6a	Cdkn1a,Ccne2,Camp
16423883-Table2S	Liver_Jeong06_492genes	Supplemental Table2S. The significantly increased and decreased genes in the liver of SRC-2 -/- mice as compared to wild type mice	0	0	0	6	6	ENSMUSG00000025498, ENSMUSG00000041220, ENSMUSG00000048376, ENSMUSG00000075602	0.0042	ENSMUSG00000000303, ENSMUSG00000058258	0.0133	Irf7,Elovl6,F2r,Ly6a	Cdh1,Idi1
15845616-SuppTable1	Uterine_Jeong05_296genes	Supplemental Table 1 - The list of genes that showed significant change for comparison 1 2 and 3 in acute P4 treatment	0	0	0	6	6	ENSMUSG00000032369, ENSMUSG00000044258, ENSMUSG00000047407	0.0115	ENSMUSG00000023067, ENSMUSG00000025001, ENSMUSG00000030208	0.00183	Plscr1,Ctla2a,Tgif	Cdkn1a,Hells,Emp1
16498405-TableS10	Kidney_Takemoto06_733genes	Table S10 Differentially expressed genes in Foxc2 -/- glomeruli compared to +/+ glomeruli revealed using the GlomChip platform.	0	0	0	6	6	ENSMUSG00000003541, ENSMUSG00000025498, ENSMUSG00000029580, ENSMUSG00000035000	0.033	ENSMUSG00000022895, ENSMUSG00000025810	0.0801	Ier3,Irf7,Actb,Dpp4	Ets2,Nrp1
15985538-TableS1	Leukemia_Gery05_153genes	Table S1. Complete list of differentially regulated C/EBP-target genes sorted by P value	0	1	1	5	5	ENSMUSG00000041220	0.0599	ENSMUSG00000025810, ENSMUSG00000056054, ENSMUSG00000069515, ENSMUSG00000072596	3.02e-05	Elovl6	Nrp1,S100a8,Lzp-s,Ear2
16484322-SuppTable2	StemCell_Schimmer06_328genes	Supplemental Table 2 - Global effects of protein kinase C on transcript accumulation in Y1 adrenal cells	0	0	0	5	5	ENSMUSG00000003541, ENSMUSG00000029552, ENSMUSG00000040713, ENSMUSG00000075602	0.0042	ENSMUSG00000020649	0.0783	Ier3,Tes,Creg1,Ly6a	Rrm2
17676974-TableS4	StemCell_Chambers07_411genes	Supplemental Table S4 - Genes Up in p53+/m compared to p53+/- HSC	1	1	0	5	5	ENSMUSG00000056888, ENSMUSG00000061313	0.0797	ENSMUSG00000040809, ENSMUSG00000056054, ENSMUSG00000056071	0.00456	Glipr1,Ddhd2	Chi3l3,S100a8,S100a9
16151515-TableS3	StemCell_Forsberg05_362genes	Table S3. Transcripts Upregulated in MPP Compared to LT-HSC	0	1	0	5	5	ENSMUSG00000029530, ENSMUSG00000029580, ENSMUSG00000037999, ENSMUSG00000040747	0.0017	ENSMUSG00000030208	0.0487	Ccr9,Actb,Centd1,Cd53	Emp1
18535662-TableS2b	Lymphoma_Wu08_1016genes	TableS2b. List of LUIDs gene names and Genbank accession numbers of genes permanently repressed (PR) upon MYC inactivation.	0	1	1	5	5	ENSMUSG00000026003, ENSMUSG00000035000, ENSMUSG00000041220	0.0526	ENSMUSG00000027533, ENSMUSG00000031245	0.053	Acadl,Dpp4,Elovl6	Fabp5,Nsbp1
16498405-TableS3	Kidney_Takemoto06_388genes_cat1	Table S3. List of category 1 genes in Fig 1C.	0	0	0	5	5	ENSMUSG00000032679, ENSMUSG00000038604, ENSMUSG00000044258, ENSMUSG00000048376	0.00609	ENSMUSG00000025810	0.0997	Cd59a,2310066E14Rik,Ctla2a,F2r	Nrp1
15947096-TableS1b	BoneMarrow_Jacquelin05_82genes	SuppTable 1. Differentially expressed genes during the BM regeneration	0	1	0	5	5	ENSMUSG00000075602	0.0274	ENSMUSG00000032484, ENSMUSG00000038357, ENSMUSG00000040809, ENSMUSG00000072596	2.52e-06	Ly6a	Ngp,Camp,Chi3l3,Ear2
19249085-TableE3	Lung_not_cancer_Lewis09_76genes	Table E3. HDM-induced gene expression patterns in the mouse lung	0	0	0	5	5	ENSMUSG00000024673	0.0211	ENSMUSG00000040809, ENSMUSG00000056054, ENSMUSG00000069805, ENSMUSG00000072596	1.23e-06	Ms4a1	Chi3l3,S100a8,Fbp1,Ear2
17009876-tableS3b	StemCell_Ramos06_211genes	Table S3b. Differentially expressed genes between lower side population (LSP) cells and upper side population (USP) cells	1	1	0	5	5	ENSMUSG00000024620, ENSMUSG00000034041, ENSMUSG00000035000	0.00609	ENSMUSG00000056071, ENSMUSG00000069515	0.00532	Pdgfrb,Lyl1,Dpp4	S100a9,Lzp-s
17683608-TableS5	StemCell_Ulloa-Montoya07_530genes	Supplementary Table 5. Genes expressed in MAPC and ESC at least two fold higher than NS	1	0	0	5	5	ENSMUSG00000028159, ENSMUSG00000029552, ENSMUSG00000035000	0.0548	ENSMUSG00000017499, ENSMUSG00000025001	0.0554	Dapp1,Tes,Dpp4	Cdc6,Hells
16151515-TableS1	StemCell_Forsberg05_413genes	Table S1. Transcripts Upregulated in ST-HSC Compared to LT-HSC	0	1	0	5	5	ENSMUSG00000037999, ENSMUSG00000040747	0.0292	ENSMUSG00000022322, ENSMUSG00000030208, ENSMUSG00000069805	0.00129	Centd1,Cd53	Shcbp1,Emp1,Fbp1
14750170-Table1	Intestine_DeGiovanni04_30genes	Table 1. Expression of genes related to epithelial and intestinal differentiation	0	0	0	4	4	ENSMUSG00000029580	0.00863	ENSMUSG00000000303, ENSMUSG00000023067, ENSMUSG00000030208	2.11e-06	Actb	Cdh1,Cdkn1a,Emp1
15793299-TableA	Breast_Astolfi05_155genes_VaccinationList	Supplemental Table A. The vaccination gene list. 155 probes differentially expressed between untreated and vaccinated mice in a HER-2/neu mouse model of breast cancer at 15 weeks of age.	1	0	1	4	4	ENSMUSG00000003541, ENSMUSG00000075602	0.0126	ENSMUSG00000056054, ENSMUSG00000056071	0.0028	Ier3,Ly6a	S100a8,S100a9
19118092-Table4	Lung_not_cancer_Cavarra09_43genes	Table 4. List of susceptible genes in C57BL/6J strain				4	4	ENSMUSG00000024673, ENSMUSG00000048376	0.0017	ENSMUSG00000025001, ENSMUSG00000040809	0.00026	Ms4a1,F2r	Hells,Chi3l3
15572690-SuppTable2	Leukemia_Walter04_100genes	Supplemental Table 2. 100 genes up &amp; down-regulated 2 fold for WT-d2-promyelocytes vs. PR-d2-promyelocytes	0	1	1	4	4	ENSMUSG00000001865	0.0329	ENSMUSG00000056054, ENSMUSG00000056071, ENSMUSG00000069515	0.000104	Cpa3	S100a8,S100a9,Lzp-s
17183660-TableS1a	Breast_Bacac06_256genes_StromaUp	Table S1a. List of differentially expressed clones between stroma microdissected from PIN (10-weeks old) and invasive-prostate cancers (24-weeks old) of CR2-TAg mice (FDR 15%).	0	0	1	4	4	ENSMUSG00000024620, ENSMUSG00000040699	0.0193	ENSMUSG00000022895, ENSMUSG00000025810	0.00456	Pdgfrb,0610025L06Rik	Ets2,Nrp1
16397233-Table1	Liver_Ryschich06_100genes_UpRegulated	Table 1. Genes up-regulated in tumor-derived endothelial cells	0	0	1	3	3	ENSMUSG00000047407	0.0345	ENSMUSG00000030208, ENSMUSG00000040809	0.00135	Tgif	Emp1,Chi3l3
12446012-Table2	Immune_Carmody02_151genes	Table 2. The immune response genes representative (mostly) in antigen receptors MHC molecules cytokines chemokines adhesion molecules apoptotic proteins and various enzymes	0	1	0	3	3	ENSMUSG00000025498, ENSMUSG00000040747	0.0131	ENSMUSG00000003882	0.0244	Irf7,Cd53	Il7r
15958557-Table1	StemCell_KronesHerzig05_70enes	Table 1. Sixty-six significantly differentially expressed genes between Egr1-null and WT MEFs and related by the Egr1-regulatory pathway	1	0	0	3	3	ENSMUSG00000075602	0.0215	ENSMUSG00000023067, ENSMUSG00000028212	0.000619	Ly6a	Cdkn1a,Ccne2
16498405-TableS5	Kidney_Takemoto06_177genes_cat3	Table S5. List of category 3 genes in Fig.1C.				3	3	ENSMUSG00000032679, ENSMUSG00000048376	0.0126	ENSMUSG00000025810	0.0237	Cd59a,F2r	Nrp1
15985538-Table1	Leukemia_Gery05_76genes	Table 1. Functional characterization of C/EBP target genes	0	1	1	3	3	ENSMUSG00000041220	0.0223	ENSMUSG00000056054, ENSMUSG00000069515	0.000693	Elovl6	S100a8,Lzp-s
18234966-Table2	Ovarian_Wang07_85genes	Table 2. Differentially Expressed Genes Identified by Microarray Analysis in the Comparison of Tumor to Normal p53wt/wt and p53Ala135Val/wt Mice and in Human Ovarian Tumors	1	0	1	3	3	ENSMUSG00000056888	0.0292	ENSMUSG00000000303, ENSMUSG00000017499	0.0011	Glipr1	Cdh1,Cdc6
11423996-table1	Lung_Kannan01_91genes	Table 1 Classification of p53 up-regulated genes in LTR6 cells	0	0	1	3	3	ENSMUSG00000075602	0.0221	ENSMUSG00000020649, ENSMUSG00000023067	0.000649	Ly6a	Rrm2,Cdkn1a
15947096-TableS2	BoneMarrow_Jacquelin05_153genes	SuppTable 2. Differentially expressed genes in transgenic reconstituted CD41+c-Kit- cells (D3) compared to wt one	0	1	0	3	3	ENSMUSG00000036622	0.0497	ENSMUSG00000003882, ENSMUSG00000072596	0.00242	Atp13a2	Il7r,Ear2
16269622-Table1	StemCell_Biswas06_71genes	Table 1. Selected gene list defining the TAM transcriptome	0	1	0	3	3	ENSMUSG00000025498, ENSMUSG00000075602	0.0042	ENSMUSG00000027533	0.00785	Irf7,Ly6a	Fabp5
19795415-Table1	Lung_Beisiegel09_262genes	Table 1. Selected transcriptional markers associated with virulence of Mycobacterium tuberculosis. Differential gene regulation in response to virulent H37Rv or attenuated H37Ra Mycobacterium tuberculosis infection of lungs at 2 time points (d14 versus d30 p.i) in WT mice and iNOS knockout mice. Both hosts exhibited highly similar resistance to infection with H37Ra. In contrast, iNOS ko mice rapi…	0	0	1	3	3	ENSMUSG00000004040, ENSMUSG00000047407	0.0361	ENSMUSG00000038357	0.0653	Stat3,Tgif	Camp
19395651-TableS1a	StemCell_Bonuccelli09_119genes	Supplemental Table 1a: 120 gene probe sets (representing 111 transcripts) that are differentialy regulated between Cav-1 P123L transduced Met-1 cells compared to vector alone control. Contrast plotted Cav-1 P132L minus vector. Genes with +ve are upregulated by Cav-1 P132L.	1	0	1	3	3	ENSMUSG00000032092, ENSMUSG00000041220	0.00697	ENSMUSG00000000303	0.0137	Eva1,Elovl6	Cdh1
16651409-SuppTable1	StemCell_Lawlor06_285genes	Supplementary Table 1: 285 Probe-sets significant in 24 hrs				3	3	ENSMUSG00000035000, ENSMUSG00000041220	0.044	ENSMUSG00000017499	0.0759	Dpp4,Elovl6	Cdc6
21220101-FigureS6	StemCell_Newbern11_209genes	Figure S6. Differentially expressed genes in E12.5 Erk1/2CKO(Wnt1) DRGs.	1	0	0	3	3	ENSMUSG00000029580	0.0883	ENSMUSG00000056054, ENSMUSG00000056071	0.00489	Actb	S100a8,S100a9
17804718-Table1	Breast_Deeb07_119genes	Table 1. Intrinsic SV40 T/t-antigen signature	0	0	1	3	3	ENSMUSG00000032679	0.0471	ENSMUSG00000022322, ENSMUSG00000025001	0.00226	Cd59a	Shcbp1,Hells
15895078-FigureS2	StemCell_Tseng05_87genes	Figure S2 Genes show up- or down-progression correlated with the phenotypes				2	2	ENSMUSG00000031295	0.0253	ENSMUSG00000025810	0.00923	Phka2	Nrp1
15120960-Table4	Lymphoma_Hu04_43genes	Table 4 Genes whose expression is significantly discriminating between direct and indirect genotoxins at 4 h				2	2	ENSMUSG00000029580	0.0126	ENSMUSG00000025810	0.00367	Actb	Nrp1
15755900-Table2	Leukemia_Wang05_59genes	Table 2. Genomic signature of progenitors immortalized by Hoxa9 versus Hoxa9 plus Meis1	0	1	1	2	2	ENSMUSG00000048490	0.017	ENSMUSG00000003882	0.00532	Nrip1	Il7r
16479545-Table1	Lung_not_cancer_Kahnert06_35genes	Table 1. Differential gene expression in macrophages activated by IL-4 or IFN-?a)	0	1	0	2	2	ENSMUSG00000075602	0.00946	ENSMUSG00000000303	0.00271	Ly6a	Cdh1
12869505-Table3	StemCell_Kolbus03_41genes	Table 3.Genes with a frequency of 1 and differentially regulated upon exposure to Epo/SCF/Dex or Epo/SCF/ZK for 2 6 18 or 24 hours including their regulation in GRdim/dim versus wt erythroid progenitors	0	1	0	2	2	ENSMUSG00000040713	0.0105	ENSMUSG00000006574	0.00315	Creg1	Slc4a1
16103065-Table2	Leukemia_Lin05_59genes	Table 2. Genes up-regulated more than 3-fold in thymic tumors	0	1	1	2	2	ENSMUSG00000040747	0.0126	ENSMUSG00000036858	0.00367	Cd53	Ptcra
17483317-TableS4	Bone_Boylan07_204genes	Table S4: Top 200 Genes from Principle Component 3				2	2	ENSMUSG00000048490	0.0732	ENSMUSG00000003882	0.0327	Nrip1	Il7r
15750623-SuppTable1a	Brain_Johansson05_62genes	Supplementary Table 1a. Genes with increased expressed in mouse brain tumors vs. normal adult brain (Pooled experiment)	0	0	1	2	2	ENSMUSG00000004040	0.0181	ENSMUSG00000020649	0.00571	Stat3	Rrm2
19395651-TableS2b	StemCell_Bonuccelli09_63genes	Supplemental Table 2b: Genes differentially Upregulated by Cav-1 (WT) and Cav-1 (P132L) compared with the vector alone control (pBABE).	1	0	0	2	2	ENSMUSG00000041220	0.0177	ENSMUSG00000024050	0.00557	Elovl6	NA
16479017-Table1	StemCell_DeMees06_61genes	TABLE 1. Selected genes differentially expressed in female AFP KO pituitaries	0	0	0	2	2	ENSMUSG00000032092	0.0193	ENSMUSG00000058258	0.0062	Eva1	Idi1
19383967-Table1	StemCell_Pucci09_80genes	Table 1. Genes differentially expressed between tumor-derived TEMs and TAMs	0	0	0	2	2	ENSMUSG00000029580	0.0253	ENSMUSG00000025810	0.00923	Actb	Nrp1
16479545-SuppTable1	Lung_not_cancer_Kahnert06_163genes	SuppTable 1. Accession numbers and expression changes of up-and down-regulated gene transcripts from microarray results				2	2	ENSMUSG00000003541	0.0559	ENSMUSG00000022895	0.0239	Ier3	Ets2
16423883-Table3	Liver_Jeong06_39genes	Table 3. Regulation of Energy Metabolism Genes in the Liver of SRC-2?/? Mice				2	2	ENSMUSG00000041220	0.0113	ENSMUSG00000058258	0.00335	Elovl6	Idi1
17206280-TableS1C	Breast_Park07_173genes	Table S1C. Genes present in the Gene Ontology selected by functional enrichment analysis.				2	2	ENSMUSG00000024620	0.0548	ENSMUSG00000025810	0.0237	Pdgfrb	Nrp1

## Sheet: SDB
SCD ID	Name	Description	stem cell (=1)	Tissue (hematopoietic=1)	cancer (=1)	Total Matches	Unique Matches	Matched Gene IDs in List 1	Adjusted p-values for List 1	Matched Gene IDs in List 2	Adjusted p-values for List 2	Genes List 1	Genes List 2
ORKIN-S-1:TableS2	ORKIN-S-1:19796624-TableS2	ORKIN-S-1: Table S2. Gene expression changes upon loss of Dnmt1. Fold change (log2) of 484 differentially expressed genes in Dnmt -/- LTHSCs, ST-HSC/MPPs and myeloid progenitors relative to control	1	1	0	12	12	ENSMUSG00000024620, ENSMUSG00000029552, ENSMUSG00000040699, ENSMUSG00000048376, ENSMUSG00000075602	0.00174	ENSMUSG00000003882, ENSMUSG00000006574, ENSMUSG00000022322, ENSMUSG00000032484, ENSMUSG00000038357, ENSMUSG00000056071, ENSMUSG00000072596	1.26e-06	Pdgfrb,Tes,0610025L06Rik,F2r,Ly6a	Il7r,Slc4a1,Shcbp1,Ngp,Camp,S100a9,Ear2
WEISSMAN-S-2:TableS3	WEISSMAN-S-2:20098702-TableS3	WEISSMAN-S-2: Table S3. Array features downregulated in HSC from the BM of JunB-deficient mice (LSC) compared to HSC from wt mice.	1	1	0	7	7	ENSMUSG00000003541, ENSMUSG00000030559, ENSMUSG00000044258, ENSMUSG00000048490	0.0275	ENSMUSG00000022895, ENSMUSG00000023067, ENSMUSG00000069805	0.0202	Ier3,Rab38,Ctla2a,Nrip1	Ets2,Cdkn1a,Fbp1
ARMSTRONG-S-1:Figure2b	ARMSTRONG-S-1:16862118_SRAS	ARMSTRONG-S-1: Figure 2b. Genes displaying increased expression in HSC, L-GMP popns vs. CMP, MEP, GMP [Self-renewal associated signature (SRAS)]	1	1	0	4	4	ENSMUSG00000004040, ENSMUSG00000029580, ENSMUSG00000034041	0.00975	ENSMUSG00000022895	0.0653	Stat3,Actb,Lyl1	Ets2
WEISSMAN-S-1:TableS3	WEISSMAN-S-1:16151515-TableS3	WEISSMAN-S-1: Transcripts Upregulated in ST-HSC Compared to LT-HSC	1	1	0	4	4	ENSMUSG00000029530, ENSMUSG00000029580, ENSMUSG00000040747	0.00174	ENSMUSG00000030208	0.0202	Ccr9,Actb,Cd53	Emp1
WEISSMAN-S-1:TableS1	WEISSMAN-S-1:16151515-TableS1	WEISSMAN-S-1: Transcripts Upregulated in ST-HSC Compared to LT-HSC	1	1	0	4	4	ENSMUSG00000040747	0.0708	ENSMUSG00000022322, ENSMUSG00000030208, ENSMUSG00000069805	0.000341	Cd53	Shcbp1,Emp1,Fbp1
ARMSTRONG-S-4:90200001-list2	ARMSTRONG-S-4:90200001-list2-LH_mouse	ARMSTRONG-S-4: UNPUB mouse LH list - genes displaying increased expression in mouse LH (vs LG where LGMPHSC (LH) and LGMPGMP (LG)				2	1	[Private data]	0.00174	[Private data]	0.00194
WEISSMAN-S-2:TableS4	WEISSMAN-S-2:20098702-TableS4	WEISSMAN-S-2: Table S4. Array features upregulated in HSC from the BM of JunB-deficient mice (LSC) compared to HSC from wt mice.	1	1	0	2	2	ENSMUSG00000001865	0.00216	ENSMUSG00000032484	0.000623	Cpa3	Ngp
